# Supplementary material for: Comparable Euploidy and Aneuploidy Patterns Between Utrogestan-Based Progesterone-Primed Ovarian Stimulation and GnRH Antagonist in PGT-M: A Retrospective Matched Cohort Study
Source: Biomedicines. 2026 Jul 20;14(7):1629. doi: 10.3390/biomedicines14071629 (PMC13406216; doi:10.3390/biomedicines14071629)
Supplement: Supplementary file 1 [file biomedicines-14-01629-s001.zip]

Archive with 1 entries (1 files):
- biomedicines-4317443-supplementary.pdf
